# Supplementary material for: Genes for asparagine metabolism in Lotus japonicus: differential expression and interconnection with photorespiration
Source: BMC Genomics. 2017 Oct 12;18:781. doi: 10.1186/s12864-017-4200-x (PMC5639745; doi:10.1186/s12864-017-4200-x)
Supplement: Supplementary file 4 — List and description of the L. japonicus transcriptomic data analyzed in the present work. All transcriptomic data are available online in the Arrayexpress database. (XLSX 14 kb) [file 12864_2017_4200_MOESM4_ESM.xlsx]

## Sheet: tabla_suplementaria_descripcion
Supplementary Table S2. List and description of the L. japonicus transcriptomic data analyzed in the present work. All transcriptomic data are available online in array express.
Name	Identifier of the microarray experiment	Genotype	Age (days)	Organism Part	Treatment
1a	E-MEXP-1204	WT	32	shoot	25 mM NaCl initial aclimatation
2a	E-MEXP-1204	WT	32	shoot	75 mM NaCl initial aclimatation
3a	E-MEXP-1204	WT	32	shoot	50 mM NaCl initial aclimatation
4a	E-MEXP-1204	WT	32	shoot	150 mM NaCl
5a	E-MEXP-1204	WT	32	shoot	100 mM NaCl
6a	E-MEXP-1204	WT	32	shoot	50 mM NaCl
7a	E-MEXP-1204	WT	32	shoot	control
1b	E-MEXP-1726	WT	38	pod and seed	10 days after pollination
2b	E-MEXP-1726	WT	40	seed	12 days after pollination
3b	E-MEXP-1726	WT	28	nodule	21 days after inoculation
4b	E-MEXP-1726	WT	42	seed	14 days after pollination
5b	E-MEXP-1726	WT	42	pod and seed	14 days after pollination
6b	E-MEXP-1726	WT	30	flower	28 days after transplanting of seedling
7b	E-MEXP-1726	WT	38	seed	10 days after pollination
8b	E-MEXP-1726	WT	28	stem	28 days after transplanting of seedling
9b	E-MEXP-1726	WT	48	pod and seed	20 days after pollination
10b	E-MEXP-1726	WT	28	root	28 days after transplanting of seedling
11b	E-MEXP-1726	WT	48	seed	20 days after pollination
12b	E-MEXP-1726	WT	28	leaf	28 days after transplanting of seedling
13b	E-MEXP-1726	WT	28	petiole	28 days after transplanting of seedling
14b	E-MEXP-1726	WT	7	root	0 days after inoculation
15b	E-MEXP-1726	WT	44	seed	16 days after pollination
1c	E-MEXP-2344	WT	32	shoot	control
2c	E-MEXP-2344	WT	32	shoot	150 mM NaCl
3c	E-MEXP-2344	WT	32	shoot	control
4c	E-MEXP-2344	WT	32	shoot	control
5c	E-MEXP-2344	WT	32	shoot	control
6c	E-MEXP-2344	WT	32	shoot	150 mM NaCl
7c	E-MEXP-2344	WT	32	shoot	150 mM NaCl
8c	E-MEXP-2344	WT	32	shoot	150 mM NaCl
9c	E-MEXP-2344	WT	32	shoot	150 mM NaCl
10c	E-MEXP-2344	WT	32	shoot	150 mM NaCl
11c	E-MEXP-2344	WT	32	shoot	control
12c	E-MEXP-2344	WT	32	shoot	control
13c	E-MEXP-2344	WT	32	shoot	control
14c	E-MEXP-2344	WT	32	shoot	150 mM NaCl
1d	E-MEXP-2690	Ljgln2-2	39	shoot	drought, 0.7% (v/v) CO2
2d	E-MEXP-2690	WT	39	shoot	drought, 0.7% (v/v) CO2
3d	E-MEXP-2690	WT	35	shoot	control, 0.7% (v/v) CO2
4d	E-MEXP-2690	Ljgln2-2	35	shoot	control, 0.7% (v/v) CO2
1e	E-MEXP-3603	Ljgln2-2	47	shoot	2 days in air
2e	E-MEXP-3603	Ljgln2-2	45	shoot	0 days in air, 0.7% (v/v) CO2
3e	E-MEXP-3603	WT	47	shoot	2 days in air
4e	E-MEXP-3603	WT	45	shoot	0 days in air, 0.7% (v/v) CO2
1f	E-MEXP-3710	WT	35	shoot	control
2f	E-MEXP-3710	WT	39	shoot	drought
1g	E-TABM-715	nfr1	21	root susceptible zone	1 day after inoculation with Mesorhizobium Loti R7A
2g	E-TABM-715	nfr5	21	root susceptible zone	1 day after inoculation with Mesorhizobium Loti R7A
3g	E-TABM-715	nin	21	root susceptible zone	1 day after inoculation with Mesorhizobium Loti R7A
4g	E-TABM-715	nup133	21	root susceptible zone	1 day after inoculation with Mesorhizobium Loti R7A
5g	E-TABM-715	WT	21	root susceptible zone	1 day after inoculation with Mesorhizobium Loti R7A
6g	E-TABM-715	WT	21	root susceptible zone	1 day purified Nod factor
7g	E-TABM-715	nfr1	21	root susceptible zone	uninoculated
8g	E-TABM-715	nfr5	21	root susceptible zone	uninoculated
9g	E-TABM-715	nin	21	root susceptible zone	uninoculated
10g	E-TABM-715	nup133	21	root susceptible zone	uninoculated
11g	E-TABM-715	WT	21	root susceptible zone	uninoculated
12g	E-TABM-715	WT	21	root tip	uninoculated
13g	E-TABM-715	WT	21	root	1 day after inoculation with Mesorhizobium Loti R7A
14g	E-TABM-715	WT	21	root	1 day after inoculation with Mesorhizobium Loti R7A nodC
15g	E-TABM-715	WT	21	root	3 days after inoculation with Mesorhizobium Loti R7A
16g	E-TABM-715	WT	21	shoot	3 days after inoculation with Mesorhizobium Loti R7A
17g	E-TABM-715	har1	21	root	3 days after inoculation with Mesorhizobium Loti R7A
18g	E-TABM-715	har1	21	shoot	3 days after inoculation with Mesorhizobium Loti R7A
19g	E-TABM-715	har1	21	root	uninoculated
20g	E-TABM-715	har1	21	shoot	uninoculated
21g	E-TABM-715	WT	21	root	uninoculated
22g	E-TABM-715	WT	21	shoot	uninoculated
23g	E-TABM-715	WT	21	root	5 mM nitrate
24g	E-TABM-715	WT	21	shoot	5 mM nitrate
25g	E-TABM-715	cyclops	21	root	uninoculated
26g	E-TABM-715	sen1	21	root	uninoculated
27g	E-TABM-715	sst1	21	root	uninoculated
28g	E-TABM-715	cyclops	21	root and nodule	21 days after inoculation with Mesorhizobium Loti R7A
29g	E-TABM-715	sen1	21	nodule	21 days after inoculation with Mesorhizobium Loti R7A
30g	E-TABM-715	sst1	21	nodule	21 days after inoculation with Mesorhizobium Loti R7A
31g	E-TABM-715	WT	21	nodule	21 days after inoculation with Mesorhizobium Loti R7A
32g	E-TABM-715	WT	21	root and nodule	21 days after inoculation with Mesorhizobium Loti R7A
33g	E-TABM-715	WT	21	nodule	14 days after inoculation with Mesorhizobium Loti R7A
34g	E-TABM-715	WT	21	root and nodule	7 days after inoculation with Mesorhizobium Loti R7A
35g	E-TABM-715	WT	42	root	5 mM nitrate for 6 weeks
36g	E-TABM-715	WT	42	leaf	5 mM nitrate for 6 weeks
37g	E-TABM-715	WT	42	stem	5 mM nitrate for 6 weeks
38g	E-TABM-715	WT	91	flower	5 mM nitrate for 13 weeks
